# Supplementary material for: Cyclin-dependent kinase inhibitors exert distinct effects on patient-derived 2D and 3D glioblastoma cell culture models
Source: Cell Death Discov. 2021 Mar 15;7:54. doi: 10.1038/s41420-021-00423-1 (PMC7961149; doi:10.1038/s41420-021-00423-1)
Supplement: Supplementary file 2 — STable 2 [file 41420_2021_423_MOESM2_ESM.xlsx]

## Sheet: Tabelle1
Supplementary table 2. List of differentially expressed genes (2.0 FC, p <0.05) in HROG63 dinaciclib treated cells compared to HROG63 control cells
Public Gene IDs	ID	Entrez ID	Dina Avg (log2)	Con Avg (log2)	Fold Change (FC)	P-val	Gene Symbol	Chromosome	Description
NM_001170714; NM_001170715; NM_001170716; NM_001170717; NM_001170718; NM_001170719; NM_001170720; NM_001170721; NM_014567; ENST00000162330; ENST00000393420; ENST00000393422; ENST00000418647; ENST00000420641; ENST00000535626; ENST00000538440; ENST00000542031; ENST00000546196; ENST00000561970; ENST00000562556; ENST00000563038; ENST00000563323; ENST00000563700; ENST00000564028; ENST00000564170; ENST…	TC1600010869.hg.1	9564	3.05	11.52	-355.85	2.63e-11	BCAR1	chr16	breast cancer anti-estrogen resistance 1
NM_005030; ENST00000300093; ENST00000562272; ENST00000562407; ENST00000564202; ENST00000564794; ENST00000564947; ENST00000567897; ENST00000568568; ENST00000570220; BC002369; BC003002; BC014846; OTTHUMT00000214057; OTTHUMT00000434878; OTTHUMT00000434879; OTTHUMT00000434881; OTTHUMT00000434882; OTTHUMT00000434883; OTTHUMT00000434884; OTTHUMT00000434885; OTTHUMT00000435294	TC1600007235.hg.1	5347	7.67	16.07	-338.32	4.66e-09	PLK1	chr16	polo-like kinase 1
NM_005322; ENST00000331442; BC069101; BC101581; BC101583; OTTHUMT00000043371	TC0600011232.hg.1	3009	5.89	14.14	-304.65	9.37e-10	HIST1H1B	chr6	histone cluster 1, H1b
NM_001242463; NM_058229; NM_148177; ENST00000287396; ENST00000443022; ENST00000517956; ENST00000520511; ENST00000521719; ENST00000524000; BC024030; BC120963; BC120964; OTTHUMT00000381281; OTTHUMT00000381282; OTTHUMT00000381283; OTTHUMT00000381284; OTTHUMT00000381285; OTTHUMT00000381286	TC0800011683.hg.1	114907	5.35	13.41	-267.65	2.69e-09	FBXO32	chr8	F-box protein 32
NM_006910; NM_018703; NM_032626; ENST00000319715; ENST00000348022; ENST00000381039; ENST00000452655; ENST00000562430; ENST00000562683; ENST00000564314; ENST00000564726; ENST00000567686; ENST00000568015; ENST00000568316; ENST00000570185; ENST00000613729; OTTHUMT00000214067; OTTHUMT00000214068; OTTHUMT00000421166; OTTHUMT00000435402; OTTHUMT00000435953; OTTHUMT00000435954; OTTHUMT00000435955; OTTHU…	TC1600007255.hg.1	5930	5.22	13.17	-246.97	2.64e-08	RBBP6	chr16	retinoblastoma binding protein 6
NM_001166691; NM_003318; ENST00000230510; ENST00000369798; ENST00000430061; ENST00000502580; ENST00000504040; ENST00000504590; ENST00000509313; ENST00000509894; ENST00000511260; ENST00000515751; ENST00000627129; BC000633; BC032858; OTTHUMT00000041316; OTTHUMT00000041317; OTTHUMT00000366101; OTTHUMT00000366102; OTTHUMT00000366103; OTTHUMT00000366104; OTTHUMT00000366105; OTTHUMT00000366106; OTTHUMT…	TC0600008630.hg.1	7272	4.69	12.28	-192.8	4.69e-08	TTK	chr6	TTK protein kinase
NM_024336; ENST00000329734; ENST00000558054; ENST00000558180; BC023667; OTTHUMT00000256910; OTTHUMT00000417410; OTTHUMT00000417411	TC1600010363.hg.1	79191	5.07	12.52	-175.24	2.32e-08	IRX3	chr16	iroquois homeobox 3
NM_001145357; NM_001145358; NM_015477; ENST00000360439; ENST00000394947; ENST00000394949; ENST00000562776; ENST00000564778; ENST00000565264; ENST00000566640; ENST00000567289; ENST00000568190; ENST00000568309; ENST00000568431; ENST00000568919; ENST00000570021; ENST00000570115; ENST00000570124; BC137098; BC137099; OTTHUMT00000286469; OTTHUMT00000286470; OTTHUMT00000420307; OTTHUMT00000420308; OTTHU…	TC1500010072.hg.1	25942	3.4	10.61	-147.42	2.57e-09	SIN3A	chr15	SIN3 transcription regulator family member A
NM_016343; ENST00000366955; ENST00000464322; ENST00000467765; ENST00000469862; ENST00000495259; ENST00000614578; OTTHUMT00000089749; OTTHUMT00000089750; OTTHUMT00000089751; OTTHUMT00000089752; OTTHUMT00000089753	TC0100011581.hg.1	1063	4.28	11.43	-141.9	3.66e-08	CENPF	chr1	centromere protein F
NM_005445; ENST00000361804; ENST00000462899; BC047324; OTTHUMT00000050337; OTTHUMT00000050338	TC1000008896.hg.1	9126	4.24	11.22	-126.17	5.74e-07	SMC3	chr10	structural maintenance of chromosomes 3
NM_003592; ENST00000325222; ENST00000409469; ENST00000602748; ENST00000617797; BC125119; BC125120; OTTHUMT00000327780; OTTHUMT00000467784; OTTHUMT00000467785	TC0700009585.hg.1	8454	3.38	10.27	-118.9	1.92e-10	CUL1	chr7	cullin 1
NM_015138; ENST00000389629; ENST00000462276; ENST00000473214; ENST00000558117; ENST00000558298; ENST00000560447; ENST00000561076; BC015052; OTTHUMT00000258111; OTTHUMT00000334007; OTTHUMT00000334008; OTTHUMT00000419574; OTTHUMT00000419575; OTTHUMT00000419576; OTTHUMT00000419577; uc001zny.3	TC1500007004.hg.1	23168	5.22	12.01	-110.83	1.31e-09	RTF1	chr15	RTF1 homolog, Paf1/RNA polymerase II complex component
NM_000244; NM_130799; NM_130800; NM_130801; NM_130802; NM_130803; NM_130804; ENST00000312049; ENST00000315422; ENST00000337652; ENST00000377313; ENST00000377316; ENST00000377321; ENST00000377326; ENST00000394374; ENST00000394376; ENST00000413626; ENST00000424912; ENST00000429702; ENST00000440873; ENST00000450708; ENST00000478548; ENST00000487019; BC002544	TC1100011187.hg.1	4221	3.68	10.46	-110.03	1.32e-09	MEN1	chr11	multiple endocrine neoplasia I
NM_001237; ENST00000274026; ENST00000618014; BC104783; BC104787; OTTHUMT00000256712	TC0400011748.hg.1	890	5.47	11.86	-83.69	2.49e-09	CCNA2	chr4	cyclin A2
NM_004701; ENST00000288207; ENST00000559301; ENST00000559622; ENST00000561077; ENST00000621385; BC105086; BC105112; OTTHUMT00000256016; OTTHUMT00000416020; OTTHUMT00000416021; OTTHUMT00000416022	TC1500007392.hg.1	9133	5.49	11.57	-67.48	6.62e-09	CCNB2	chr15	cyclin B2
NM_031966; ENST00000256442; ENST00000503507; ENST00000505500; ENST00000506572; ENST00000507798; ENST00000508407; ENST00000513102; BC006510; OTTHUMT00000215084; OTTHUMT00000368820; OTTHUMT00000368821; OTTHUMT00000368822; OTTHUMT00000368823; OTTHUMT00000368824; OTTHUMT00000368825	TC0500007665.hg.1	891	5.33	10.32	-31.81	2.26e-07	CCNB1	chr5	cyclin B1
NM_001240; NM_001277842; ENST00000261900; ENST00000417344; ENST00000550457; ENST00000551989; ENST00000618666; OTTHUMT00000408853; OTTHUMT00000408854; OTTHUMT00000408855; OTTHUMT00000408856	TC1200010591.hg.1	904	4.17	9.01	-28.72	6.78e-06	CCNT1	chr12	cyclin T1
NM_004346; NM_032991; ENST00000308394; ENST00000393585; ENST00000393588; ENST00000447121; ENST00000517513; ENST00000523916; ENST00000613118; BC016926; OTTHUMT00000257885; OTTHUMT00000257886; OTTHUMT00000257887; OTTHUMT00000257888; OTTHUMT00000374074; OTTHUMT00000374075; uc003iwh.3	TC0400012618.hg.1	836	4.05	8.84	-27.74	6.46e-09	CASP3	chr4	caspase 3
NM_001080124; NM_001080125; NM_001228; NM_033355; NM_033356; NM_033358; NR_111983; ENST00000264274; ENST00000264275; ENST00000323492; ENST00000339403; ENST00000358485; ENST00000392258; ENST00000392263; ENST00000392266; ENST00000413726; ENST00000424461; ENST00000429881; ENST00000432109; ENST00000437283; ENST00000440732; ENST00000444430; ENST00000447616; ENST00000450491; ENST00000471383; ENST000004…	TC0200010447.hg.1	841	5.14	9.33	-18.26	4.45e-07	CASP8	chr2	caspase 8, apoptosis-related cysteine peptidase
NM_001224; NM_032982; NM_032983; ENST00000310447; ENST00000350623; ENST00000392925; ENST00000472067; ENST00000481483; ENST00000493642; ENST00000619992; BC002427; OTTHUMT00000059962; OTTHUMT00000257534; OTTHUMT00000327426; OTTHUMT00000327427; OTTHUMT00000327428; OTTHUMT00000327429; uc003wco.3	TC0700009488.hg.1	835	8.51	12.67	-17.89	3.27e-08	CASP2	chr7	caspase 2
NM_001099402; ENST00000389879; ENST00000553636; ENST00000553865; ENST00000555049; ENST00000555842; ENST00000555942; ENST00000556641; ENST00000557165; ENST00000557441; BC015935; OTTHUMT00000413720; OTTHUMT00000413721; OTTHUMT00000413722; OTTHUMT00000413723; OTTHUMT00000413725; OTTHUMT00000413726; OTTHUMT00000413727; OTTHUMT00000413728; OTTHUMT00000413729	TC1400008173.hg.1	8812	9.97	13.84	-14.67	1.66e-07	CCNK	chr14	cyclin K
NM_001761; ENST00000293968; ENST00000397066; ENST00000564236; ENST00000564333; ENST00000569093; BC012349; OTTHUMT00000250801; OTTHUMT00000435620; OTTHUMT00000435621; OTTHUMT00000435622; OTTHUMT00000435623	TC1600006610.hg.1	899	3.73	6.95	-9.27	5.71e-07	CCNF	chr16	cyclin F
NM_004354; ENST00000316355; ENST00000354403; ENST00000395640; ENST00000502280; ENST00000509972; ENST00000512918; OTTHUMT00000252404; OTTHUMT00000252405; OTTHUMT00000363066; OTTHUMT00000363067; OTTHUMT00000363068	TC0400012818.hg.1	901	5.42	8.58	-8.94	3e-05	CCNG2	chr4	cyclin G2
NM_001204182; NM_001204183; NM_002497; ENST00000366998; ENST00000366999; ENST00000462283; ENST00000489633; ENST00000540251; BC043502; OTTHUMT00000090154; OTTHUMT00000090155; OTTHUMT00000090156; OTTHUMT00000099347	TC0100017216.hg.1	4751	7.18	10.32	-8.8	1.63e-05	NEK2	chr1	NIMA-related kinase 2
NM_001170406; NM_001170407; NM_001786; NM_033379; ENST00000316629; ENST00000373809; ENST00000395284; ENST00000448257; ENST00000475504; ENST00000487784; ENST00000519078; ENST00000519760; ENST00000614696; BC014563; BC107750; OTTHUMT00000048211; OTTHUMT00000048212; OTTHUMT00000048213; OTTHUMT00000048214; OTTHUMT00000048216; OTTHUMT00000379564; OTTHUMT00000379565; uc001jld.3	TC1000007748.hg.1	983	5.84	8.9	-8.34	3.26e-07	CDK1	chr10	cyclin-dependent kinase 1
NM_003600; NM_198433; NM_198434; NM_198435; NM_198436; NM_198437; ENST00000312783; ENST00000347343; ENST00000371356; ENST00000395907; ENST00000395911; ENST00000395913; ENST00000395914; ENST00000395915; ENST00000420474; ENST00000422322; ENST00000441357; ENST00000451915; ENST00000456249; BC001280; BC002499; BC006423; BC027464; OTTHUMT00000079804; OTTHUMT00000079805; OTTHUMT00000079806; OTTHUMT00000…	TC2000009550.hg.1	6790	9.47	12.33	-7.26	2.22e-05	AURKA	chr20	aurora kinase A
NM_001261; ENST00000373264; ENST00000480353; ENST00000491521; ENST00000498339; BC001968; OTTHUMT00000054235; OTTHUMT00000054236; OTTHUMT00000054237; OTTHUMT00000054238	TC0900012175.hg.1	1025	9.34	11.93	-6.05	0.0003	CDK9	chr9	cyclin-dependent kinase 9
NM_015083; NM_016507; ENST00000430627; ENST00000447079; ENST00000581593; ENST00000584336; ENST00000584632; BC140854; BC150265; OTTHUMT00000256941; OTTHUMT00000444142; OTTHUMT00000444156; OTTHUMT00000444158; OTTHUMT00000444159	TC1700012244.hg.1	51755	6.17	8.51	-5.08	3.72e-06	CDK12	chr17	cyclin-dependent kinase 12
NM_001226; NM_032992; ENST00000265164; ENST00000352981; ENST00000503684; ENST00000505117; ENST00000505486; ENST00000507550; ENST00000508203; ENST00000510324; BC000305; BC004460; OTTHUMT00000254866; OTTHUMT00000254867; OTTHUMT00000363778; OTTHUMT00000363779; OTTHUMT00000363781; OTTHUMT00000363782; OTTHUMT00000363783; OTTHUMT00000363784	TC0400011578.hg.1	839	5.96	8.14	-4.55	0.0002	CASP6	chr4	caspase 6
NM_001039803; NM_001170639; NM_001170640; NM_012119; NM_178432; ENST00000325303; ENST00000336654; ENST00000375871; ENST00000375883; ENST00000459720; ENST00000486228; ENST00000603475; ENST00000604175; ENST00000605159; ENST00000605591; BC002655; OTTHUMT00000052958; OTTHUMT00000052960; OTTHUMT00000214996; OTTHUMT00000214997; OTTHUMT00000468368; OTTHUMT00000468369; OTTHUMT00000468370; OTTHUMT00000468…	TC0900010661.hg.1	23552	4.72	6.88	-4.45	0.0005	CDK20	chr9	cyclin-dependent kinase 20
NM_057749; ENST00000308108; ENST00000396133; ENST00000517487; ENST00000519889; ENST00000520509; ENST00000521809; ENST00000523476; ENST00000524224; ENST00000611101; BC007015; BC020729; OTTHUMT00000379808; OTTHUMT00000379810; OTTHUMT00000379812; OTTHUMT00000379813; OTTHUMT00000379814; OTTHUMT00000379815; OTTHUMT00000379816	TC0800011148.hg.1	9134	5.63	7.53	-3.74	8.99e-06	CCNE2	chr8	cyclin E2
NM_001799; ENST00000256443; ENST00000502604; ENST00000504147; ENST00000506563; ENST00000506789; ENST00000508726; ENST00000510106; ENST00000512687; ENST00000512985; ENST00000513629; ENST00000514676; ENST00000515180; ENST00000515391; ENST00000626796; ENST00000628421; ENST00000629350; BC000834; BC005298; OTTHUMT00000216802; OTTHUMT00000368933; OTTHUMT00000368934; OTTHUMT00000368935; OTTHUMT000003689…	TC0500007668.hg.1	1022	5.37	7.24	-3.64	0.0026	CDK7	chr5	cyclin-dependent kinase 7
NM_001017524; NM_012239; ENST00000382743; ENST00000524564; ENST00000525237; ENST00000525319; ENST00000525776; ENST00000526854; ENST00000528469; ENST00000528702; ENST00000529055; ENST00000529382; ENST00000529937; ENST00000530067; ENST00000531753; ENST00000532837; ENST00000532956; ENST00000534381; BC001042; OTTHUMT00000239288; OTTHUMT00000385457; OTTHUMT00000385458; OTTHUMT00000385459; OTTHUMT00000…	TC1100009649.hg.1	23410	6.9	8.67	-3.41	0.001	SIRT3	chr11	sirtuin 3
NM_001170464; NM_002595; ENST00000261211; ENST00000542666; ENST00000543119; ENST00000548422; ENST00000548734; ENST00000549899; ENST00000550971; ENST00000551484; ENST00000551816; ENST00000552262; ENST00000552496; ENST00000553042; BC033005; OTTHUMT00000408751; OTTHUMT00000408752; OTTHUMT00000408753; OTTHUMT00000408754; OTTHUMT00000408755; OTTHUMT00000408756; OTTHUMT00000408757; OTTHUMT00000408758; …	TC1200011608.hg.1	5128	10.34	12.04	-3.25	1.16e-05	CDK17	chr12	cyclin-dependent kinase 17
NM_001227; NM_001267056; NM_001267057; NM_001267058; NM_033338; NM_033339; NM_033340; ENST00000345633; ENST00000369315; ENST00000369318; ENST00000369321; ENST00000369331; ENST00000429617; ENST00000452490; ENST00000468790; ENST00000487232; ENST00000614447; ENST00000621345; ENST00000621607; BC015799; OTTHUMT00000050435; OTTHUMT00000050436; OTTHUMT00000050437; OTTHUMT00000050438; OTTHUMT00000050439;…	TC1000008954.hg.1	840	3.95	5.17	-2.33	0.0024	CASP7	chr10	caspase 7
NM_001206524; NM_001206542; NM_001230; NM_001306083; NM_032974; NM_032976; NM_032977; ENST00000272879; ENST00000286186; ENST00000313728; ENST00000346817; ENST00000360132; ENST00000374650; ENST00000438843; ENST00000448480; ENST00000460140; ENST00000471191; ENST00000484926; ENST00000485408; ENST00000492363; BC042844; OTTHUMT00000256272; OTTHUMT00000256273; OTTHUMT00000256274; OTTHUMT00000256275; OT…	TC0200010445.hg.1	843	3.88	5.06	-2.26	0.0002	CASP10	chr2	caspase 10
NM_001142298; NM_001142299; NM_003900; ENST00000360718; ENST00000389805; ENST00000422245; ENST00000453046; ENST00000464493; ENST00000466342; ENST00000481335; ENST00000485412; ENST00000504627; ENST00000506042; ENST00000506690; ENST00000508284; ENST00000510187; ENST00000512234; ENST00000514093; ENST00000626660; BC001874; BC003139; BC017222; BC019111; OTTHUMT00000319344; OTTHUMT00000319345; OTTHUMT0…	TC0500009706.hg.1	8878	12.77	13.93	-2.22	0.0077	SQSTM1	chr5	sequestosome 1
NM_001238; ENST00000262643; ENST00000357943; ENST00000444983; ENST00000574121; ENST00000575243; ENST00000576532; ENST00000586912; BC035498; OTTHUMT00000438138; OTTHUMT00000438139; OTTHUMT00000438140; OTTHUMT00000438141; OTTHUMT00000438142; OTTHUMT00000459400	TC1900007688.hg.1	898	5.79	6.8	-2.01	0.0034	CCNE1	chr19	cyclin E1
NM_001142610; NM_014683; ENST00000361658; ENST00000395544; ENST00000570983; ENST00000571137; ENST00000571177; ENST00000571454; ENST00000574732; ENST00000574854; ENST00000575432; ENST00000580118; ENST00000580130; BC034988; OTTHUMT00000132375; OTTHUMT00000132376; OTTHUMT00000441133; OTTHUMT00000441135; OTTHUMT00000441136; OTTHUMT00000441137; OTTHUMT00000441138; OTTHUMT00000441139; OTTHUMT0000044219…	TC1700010038.hg.1	9706	5.9	4.86	2.05	0.0006	ULK2	chr17	unc-51 like autophagy activating kinase 2
hsa_circ_0005681	TC1100007978.hg.1		10.57	9.53	2.05	0.0053	MEN1	chr11	Jeck2013 ANTISENSE, CDS, coding, INTERNAL, OVCODE, OVEXON best transcript NM_130803
NM_001111045; NM_001111046; NM_001111047; NM_003914; ENST00000255465; ENST00000440264; ENST00000625767; ENST00000630422; BC036346; OTTHUMT00000044514; OTTHUMT00000044515; OTTHUMT00000481769; OTTHUMT00000481770	TC1300006879.hg.1	8900	4.35	3.29	2.08	0.01	CCNA1	chr13	cyclin A1
NM_001136109; NM_001136110; NM_001136112; NM_004347; NR_024239; NR_036562; ENST00000260315; ENST00000393141; ENST00000418434; ENST00000438448; ENST00000444749; ENST00000456094; ENST00000456200; ENST00000526056; ENST00000531367; BC074994; BC113406; OTTHUMT00000109397; OTTHUMT00000344191; OTTHUMT00000344192; OTTHUMT00000344193; OTTHUMT00000344537; OTTHUMT00000387884; OTTHUMT00000387885; uc010ruz.1;…	TC1100012166.hg.1	838	4.09	2.98	2.16	0.0303	CASP5	chr11	caspase 5
NM_032514; NM_181509; ENST00000360668; ENST00000374837; ENST00000397709; ENST00000476428; BC015810; OTTHUMT00000078800; OTTHUMT00000078801; OTTHUMT00000078802; OTTHUMT00000078803	TC2000007193.hg.1	84557	6.84	5.7	2.21	0.0012	MAP1LC3A	chr20	microtubule-associated protein 1 light chain 3 alpha
NM_001013399; NM_005190; ENST00000326298; ENST00000369217; ENST00000369220; ENST00000482541; ENST00000484049; ENST00000486428; ENST00000518714; ENST00000519617; ENST00000520371; ENST00000520429; ENST00000521017; ENST00000523310; ENST00000523541; ENST00000523639; ENST00000523799; ENST00000523961; ENST00000523985; ENST00000524049; ENST00000627680; BC010135; BC041123; BC056153; OTTHUMT00000041613; O…	TC0600012658.hg.1	892	11.81	10.58	2.35	0.0003	CCNC	chr6	cyclin C
SQSTM1.vjAug10-unspliced	TC0500009707.hg.1		4.17	2.92	2.38	0.003	SQSTM1	chr5	Transcript Identified by AceView, Entrez Gene ID(s) 8878
NM_022818; ENST00000268607; ENST00000564638; ENST00000564844; ENST00000565788; ENST00000570189; BC018634; BC041874; BC045759; BC067797; OTTHUMT00000269106; OTTHUMT00000430810; OTTHUMT00000430811; OTTHUMT00000430812; OTTHUMT00000430813	TC1600011442.hg.1	81631	13.53	12.14	2.62	0.0003	MAP1LC3B	chr16	microtubule-associated protein 1 light chain 3 beta
NM_178454; ENST00000286692; ENST00000461449; ENST00000462092; ENST00000463682; ENST00000477588; ENST00000477769; ENST00000480600; ENST00000484310; ENST00000490780; ENST00000496430; ENST00000539140; BC047025; BC091509; OTTHUMT00000032930; OTTHUMT00000033208; OTTHUMT00000033209; OTTHUMT00000033210; OTTHUMT00000035924; OTTHUMT00000083386; OTTHUMT00000083387; OTTHUMT00000098102; OTTHUMT00000098103; O…	TC0100015258.hg.1	128338	11.48	9.82	3.16	4.02e-05	DRAM2	chr1	DNA-damage regulated autophagy modulator 2
NM_001193533; NM_003157; ENST00000233027; ENST00000383721; ENST00000461689; ENST00000487068; ENST00000493199; ENST00000496822; ENST00000535191; BC063044; OTTHUMT00000352386; OTTHUMT00000352387; OTTHUMT00000352388; OTTHUMT00000352475; OTTHUMT00000352572; OTTHUMT00000352573	TC0300011183.hg.1	6787	9	7.18	3.54	4.2e-05	NEK4	chr3	NIMA-related kinase 4
NM_001290135; NM_004879; NR_110769; NR_110770; ENST00000278903; ENST00000524723; ENST00000527131; ENST00000527235; ENST00000527520; ENST00000527842; ENST00000529765; ENST00000529812; ENST00000530540; ENST00000531636; ENST00000534546; ENST00000615917; ENST00000618552; ENST00000620753; BC002390; OTTHUMT00000386671; OTTHUMT00000386672; OTTHUMT00000386675; OTTHUMT00000386676; OTTHUMT00000386677; OTTH…	TC1100009419.hg.1	9538	13.01	11.15	3.64	6.01e-06	EI24	chr11	etoposide induced 2.4
NM_001277783; NM_004707; NR_033362; NR_033363; NR_073603; ENST00000379594; ENST00000500945; ENST00000505252; ENST00000505993; ENST00000507793; ENST00000508464; ENST00000509598; ENST00000509910; ENST00000511984; ENST00000513167; ENST00000513292; ENST00000513322; ENST00000514775; BC012266; OTTHUMT00000250851; OTTHUMT00000359541; OTTHUMT00000359542; OTTHUMT00000359543; OTTHUMT00000359544; OTTHUMT000…	TC0500011759.hg.1	9140	11.93	9.88	4.13	7.64e-06	ATG12	chr5	autophagy related 12
NM_003766; ENST00000361523; ENST00000438274; ENST00000543382; ENST00000585515; ENST00000586589; ENST00000586754; ENST00000587880; ENST00000588276; ENST00000589492; ENST00000589493; ENST00000589636; ENST00000589663; ENST00000590099; ENST00000590185; ENST00000590764; ENST00000590852; ENST00000591085; ENST00000591307; ENST00000593112; ENST00000593205; ENST00000612631; ENST00000617806; BC010276; OTTH…	TC1700010748.hg.1	8678	10.41	8.22	4.57	5.55e-06	BECN1	chr17	beclin 1, autophagy related
NM_053056; ENST00000227507; ENST00000535993; ENST00000536559; ENST00000539241; ENST00000542367; ENST00000545484; BC000076; BC001501; BC014078; BC023620; BC025302; OTTHUMT00000396775; OTTHUMT00000396812; OTTHUMT00000396813; OTTHUMT00000396814; OTTHUMT00000396815; OTTHUMT00000396816	TC1100008236.hg.1	595	14.62	12.16	5.51	0.0004	CCND1	chr11	cyclin D1
NM_006763; ENST00000290551; ENST00000475157; BC105948; BC105949; OTTHUMT00000087168; OTTHUMT00000087169	TC0100011253.hg.1	7832	7.28	4.6	6.45	6.2e-05	BTG2	chr1	BTG family, member 2
NM_001143818; NM_002575; ENST00000299502; ENST00000404622; ENST00000413956; ENST00000443281; ENST00000457692; ENST00000482254; BC012609; OTTHUMT00000134009; OTTHUMT00000258062; OTTHUMT00000258063; OTTHUMT00000258064; OTTHUMT00000268561	TC1800009242.hg.1	5055	9.53	5.93	12.19	1.56e-05	SERPINB2	chr18	serpin peptidase inhibitor, clade B (ovalbumin), member 2
NM_001199741; NM_001199742; NM_001924; ENST00000370985; ENST00000370986; ENST00000460575; ENST00000484245; ENST00000617962; BC011757; OTTHUMT00000025988; OTTHUMT00000025990; OTTHUMT00000025991; OTTHUMT00000095854; uc009wbc.2	TC0100008664.hg.1	1647	13.5	9.23	19.32	9.13e-07	GADD45A	chr1	growth arrest and DNA-damage-inducible, alpha
NM_000600; ENST00000258743; ENST00000401630; ENST00000401651; ENST00000404625; ENST00000406575; ENST00000407492; ENST00000426291; ENST00000464710; ENST00000485300; BC015511; OTTHUMT00000250225; OTTHUMT00000320073; OTTHUMT00000320074; OTTHUMT00000320075; OTTHUMT00000320076; OTTHUMT00000320077; OTTHUMT00000320078; OTTHUMT00000320079	TC0700006890.hg.1	3569	10.18	5.73	21.94	1.37e-06	IL6	chr7	interleukin 6
NM_000602; ENST00000223095; BC010860; OTTHUMT00000347458	TC0700008582.hg.1	5054	16.97	11.99	31.58	2.42e-05	SERPINE1	chr7	serpin peptidase inhibitor, clade E (nexin, plasminogen activator inhibitor type 1), member 1
NM_004418; ENST00000288943; ENST00000488952; BC007771; OTTHUMT00000252847; OTTHUMT00000338806	TC0200013511.hg.1	1844	10.81	4.99	56.69	2.44e-07	DUSP2	chr2	dual specificity phosphatase 2
NM_016545; BC000128; BC108253	TC0100018323.hg.1	51278	11.55	5.07	89.03	1.14e-09	IER5	chr1	immediate early response 5
NM_005252; ENST00000303562; ENST00000535987; ENST00000554212; ENST00000554617; ENST00000555242; ENST00000555347; ENST00000555672; ENST00000555686; ENST00000556324; ENST00000557139; BC004490; OTTHUMT00000415044; OTTHUMT00000415045; OTTHUMT00000415046; OTTHUMT00000415047; OTTHUMT00000415048; OTTHUMT00000415050; OTTHUMT00000415051; OTTHUMT00000415052; OTTHUMT00000415053; OTTHUMT00000415054	TC1400007706.hg.1	2353	12.4	5.63	108.97	7.62e-07	FOS	chr14	FBJ murine osteosarcoma viral oncogene homolog
NM_002982; ENST00000225831; ENST00000580907; ENST00000582017; ENST00000624362; BC009716; OTTHUMT00000256384; OTTHUMT00000447595; OTTHUMT00000447596; OTTHUMT00000447597	TC1700007557.hg.1	6347	12.64	5.87	109.37	7.6e-05	CCL2	chr17	chemokine (C-C motif) ligand 2
NM_002229; ENST00000302754; BC004250; BC009465; BC009466; OTTHUMT00000451015	TC1900007096.hg.1	3726	14.37	7.41	124.42	7.56e-09	JUNB	chr19	jun B proto-oncogene
NM_000963; ENST00000367468; ENST00000466691; ENST00000490885; ENST00000559627; ENST00000559800; BC013734; OTTHUMT00000086157; OTTHUMT00000086158; OTTHUMT00000086159; OTTHUMT00000418775; OTTHUMT00000418776	TC0100016715.hg.1	5743	14.33	7.14	145.76	3.35e-07	PTGS2	chr1	prostaglandin-endoperoxide synthase 2 (prostaglandin G/H synthase and cyclooxygenase)
NM_001130046; NM_004591; ENST00000358813; ENST00000409189; ENST00000473642; ENST00000489160; BC020698; OTTHUMT00000256898; OTTHUMT00000331639; OTTHUMT00000331640; OTTHUMT00000331641; uc002vpm.2	TC0200010980.hg.1	6364	10.11	2.63	179.1	0.0089	CCL20	chr2	chemokine (C-C motif) ligand 20
NM_001964; ENST00000239938; BC073983; OTTHUMT00000251274	TC0500008785.hg.1	1958	18.84	10.68	284.98	5.95e-09	EGR1	chr5	early growth response 1
NM_015675; ENST00000215631; ENST00000585359; ENST00000586759; ENST00000587345; ENST00000587887; ENST00000592937; ENST00000593043; BC113466; BC117469; OTTHUMT00000451335; OTTHUMT00000451336; OTTHUMT00000451337; OTTHUMT00000451338; OTTHUMT00000451339; OTTHUMT00000451341; OTTHUMT00000451342	TC1900006588.hg.1	4616	16.81	8.28	368.86	6.03e-11	GADD45B	chr19	growth arrest and DNA-damage-inducible, beta
NM_001271003; NM_001271004; NM_006528; ENST00000222543; ENST00000451238; ENST00000461482; BC005330; OTTHUMT00000254720; OTTHUMT00000341554; OTTHUMT00000341555	TC0700011809.hg.1	7980	11.95	3.05	478.43	3.24e-07	TFPI2	chr7	tissue factor pathway inhibitor 2
NM_015193; ENST00000356613; ENST00000581404; BC012321; BC075802; OTTHUMT00000259274; OTTHUMT00000448039	TC0800012076.hg.1	23237	14.35	3.83	1476.46	1.84e-11	ARC	chr8	activity-regulated cytoskeleton-associated protein
NM_000584; ENST00000307407; ENST00000401931; ENST00000483500; BC013615; OTTHUMT00000322211; OTTHUMT00000322212; OTTHUMT00000322213	TC0400007836.hg.1	3576	15.26	3.57	3306.44	5.15e-09	CXCL8	chr4	chemokine (C-X-C motif) ligand 8
